# Supplementary material for: Functional Loss of Terminal Complement Complex Protects Rabbits from Injury-Induced Osteoarthritis on Structural and Cellular Level
Source: Biomolecules. 2023 Jan 22;13(2):216. doi: 10.3390/biom13020216 (PMC9953363; doi:10.3390/biom13020216)
Supplement: Supplementary file 1 [file biomolecules-13-00216-s001.zip]

Archive with 1 entries (1 files):
- biomolecules-2166809-supplementary.pdf
